# Supplementary material for: Rap1 prevents colitogenic Th17 cell expansion and facilitates Treg cell differentiation and distal TCR signaling
Source: Commun Biol. 2022 Mar 4;5:206. doi: 10.1038/s42003-022-03129-x (PMC8897436; doi:10.1038/s42003-022-03129-x)
Supplement: Supplementary file 3 — Supplementary Data 1 [file 42003_2022_3129_MOESM3_ESM.xlsx]

## Sheet: Fig1
FIg1a
LILP %	IL-17A		IFNg		IL-17A, IFNg
	wt	ko	wt	ko	wt	ko
#1	5.3	14.91	24.09	15.98	0.82	5.38
#2	5	20.5	23	15.4	0.8	11.4
#3	8.7	16.49	6.04	10.6	0.4	9.19
#4	2.59	14.37	21.32	18.14	0.58	4.52
#5	4.4	18.1	22.06	13.89	0.94	9.76
#6	4.06	15.29	9.2	13.57	0.43	7.49
#7	1.74	13.16
#8	12.5	27.37
#9	5.21	27.84
LILP cell number x10^3	IL-17A		IFNg		IL-17A, IFNg
	wt	ko	wt	ko	wt	ko
#1	13.816	610.445	62.7976	97.5253	2.13757	32.8339
#2	11.4012	861.985	93.8511	156.338	2.55317	38.9552
#3	9.58186	635.57	48.04	88.2556	2.04703	62.014
FIg1b
mLN	IL-17A		IFNg		IL-17A, IFNg
	WT	KO	WT	KO	WT	KO
#1	2.11	9.98	13.69	11.46	0.34	0.61
#2	0.66	3.56	8.37	5.5	0.51	0.33
#3	1.14	9.54	22.63	27.72	0.39	1.66
#4	1.43	8.87	16.53	19.84	0.48	2.89
#5	1.57	8.1	8.23	1.5	0.12	0.19
#6	1.9	10.94	8.55	6.55	0.22	1.27
#7	2.68	17.92	6.57	4.06	0.32	2.1
#8	0.88	11.85	2.45	3.62	0.12	1.48
#9	0.36	8.18	5.75	12.28	0.05	1.14
#10	2.72	14.09	25.59	14.38	1.46	3.21
Blood	IL-17A		IFNg		IL-17A, IFNg
	WT	KO	WT	KO	WT	KO
#1	1.74	20.51	23.43	7.11	0.24	1.28
#2	1.65	13.95	42.6	25.51	2.1	6.87
#3	0.65	27.98	32.78	27.36	0.06	16.25
#4	0.59	26.17	36.29	22.32	0.06	6.36
#5	0.67	23.06	44.44	32.5	0.09	11.65
FIg1c
LILP	IL-17A				IL-17F				IL-17A/F
	WT	IL-17AKO	Rap1KO	DKO	WT	IL-17AKO	Rap1KO	DKO	WT	IL-17AKO	Rap1KO	DKO
#1	1.87	0.35	8.41	0.76	0.53	7.53	1.4	17.64	2.35	0.11	5.52	0.58
#2	0.5	0.13	10.57	0.36	1.94	12.01	0.66	9.99	0.1	0.05	3.38	0.29
#3	4.93	0.06	7.94	1.05	1.95	4.43	0.87	12.07	1.62	0.04	7.84	0.46
#4	2.61		14.37	0	0.37		1	19.06	2.48		9.92	0.11
#5			8.41	0.18			1.05	22.62			2.87	0.07
#6			14.89				1.08				12.44
FIg1d (Top Left)
		5wks	6wks	7wks	8wks	9wks	10wks	11wks	12wks
WT	#1	16.5	17.5	21	21.3	21.4	21.6	21.9	21.7
	#2	20.1	23	23.6	25.3	27.8	30.6	32.4	33.6
	#3	17.7	20.8	21.8	22.8	23.4	24.9	25.6	26.6
	#4	16.6	19.7	19.4	20.5	21.9	22.2	22.9	23
IL-17A KO	#1	17.1	17.9	19.6	21	21.1	22	22.6	23.6
	#2	23.3	24.8	26.2	26.4	27.6	28.7	29.9	30.6
	#3	17.2	18.8	18.8	20.1	20.5	20.9	21	21.6
Rap1KO	#1	15.4	17.3	19.9	20	19.9	19.7	20.5	18.4
	#2	16.1	17.1	17.8	18.7	20.6	20.5	20.9	21.1
	#3	14.2	14.9	16.5	16.8	18.2	19.5	16.4	15.8
	#4	15.9	16.9	17.9	18.6	19.2	19.7	20.3	20.3
	#5	14.2	16.7	19.2	19.5	19.5	18.9	18	17.5
DKO	#1	15.6	18.1	20.3	21.1	21.4	21.5	21.7	22
	#2	18.3	21.3	21.8	22.7	23.3	25.5	25.9	26.6
	#3	19.4	20.5	20.9	21.3	22.4	23.2	24.3	24.9
	#4	16.5	17.4	19	20	20.7	21	21.7	22.8
	#5	24.2	26.2	29.1	29.1	29.6	30.6	31.3	31.7
	#6	17.2	18.4	19.3	20.5	20.7	21.5	22.8	22.9
FIg1d (Bottom Right)
scores	WT	IL-17A KO	Rap1 KO	DKO
1	0	1	4	2
2	1	0	3	0
3	0	1	5	1
4	1	1	2	1
5	0	0	4	3

## Sheet: Fig2
Fig2a
			FOXP3+	FOXP3+ RORgt+	RORgt+
2.5w	WT	#1	42.1	0.36	0.72
		#2	31.5	3	3
		#3	22.5	1.9	1.9
	KO	#1	36.8	0	7.9
		#2	20.3	3.2	5.1
		#3	23.5	1.96	8.8
		#4	35	0	0
4w	WT	#1	10.51	6	3.61
		#2	12.8	11	4.86
		#3	28.7	12.1	6.4
	KO	#1	12.4	1.2	9.9
		#2	16	3.3	13.7
		#3	14.5	2.3	8.9
7w	WT	#1	13.1	23	8.2
		#2	11.6	21.2	4.8
		#3	27.5	24.2	5.2
	KO	#1	13.4	10.4	20.9
		#2	9	6.9	22.3
		#3	19.3	5.25	11.8
11w	WT	#1	15.8	36.4	3.7
		#2	14.6	33.8	5.6
		#3	13	25.3	6.8
	KO	#1	20	9.5	38.7
		#2	21	9.1	40.3
		#3	12.7	9	34.1
Antibiotics	WT	#1	43.3	1.47	0.46
		#2	45.1	1.42	0.75
		#3	41.8	0	0
		#4	46.5	1.32	0.59
	KO	#1	43	1.49	0.32
		#2	58.3	1.3	0.88
		#3	56.9	0.93	0.93
Fig2b (Left)
	WT	IL-17AKO	Rap1KO	DKO
#1	16.11	13.02	5.97	4.1
#2	18.38	20.55	7.76	12.4
#3	22.1	22.28	8.96	7.55
#4	28.93		7.32
#5	12.35		6
Fig2b (Right)
	WT	IL-17AKO	Rap1KO	DKO
#1	10.83	12.39	39.05	45.64
#2	3.21	2.67	21.02	17.32
#3	17.7	20.47	38.31	32.51
#4	5.74		20.59	26.71

## Sheet: Fig3
Fig3b
%	#1	#2	#3
Ly5.1	78.1	71.8	73.8
Ly5.2	18.9	21.8	22.6
Fig3c (Left)
%	Foxp3+			Foxp3-
	No transfer	Transfer		No transfer	Transfer
		Ly5.2	Ly5.1		Ly5.2	Ly5.1
#1	29.1	28.7	95.9	55.7	29.7	23.8
#2	20	33.1	95.7	45.4	18.3	21
#3	29.3	25.9	96	41.2	15.3	15.5
#4		23.1	85		26.2	21.5
#5		30.2	85.5		26.7	27.9
Fig3c (Right)
%	No transfer	Transfer
		Ly5.2	Ly5.1
#1	45.8	12.3	25.9
#2	40.1	15.5	24.1
#3	41.6	14.8	24.8
Fig3d (upper)
	Transfer					No Transfer
	#1	#2	#3	#4	#5	#1	#2	#3
day0	1	1	1	1	1	1	1	1
day3	1.03153	1.03343	1.02546	1.02492	1.01115	1.0802	0.937824	1.05946
day5	1.07964	1.03647	1.09429	1.09712	1.03048	1.14884	0.992746	1.07027
day7	1.09781	1.01337	1.06125	1.17955	1.08773	1.12572	1.01192	1.07676
day10	1.10262	1.07599	1.04129	1.22748	1.08327	1.11561	0.987047	1.09892
day12	1.11438	1.04559	1.10461	1.21534	1.09442	1.16691	1.00518	1.09459
day15	1.13576	1.10638	1.11493	1.27796	1.15242	1.12717	1.03731	1.11135
day18	1.15126	1.09544	1.21129	1.30096	1.19703	1.18208	1.05181	1.13892
day20	1.18279	1.10638	1.19752	1.34824	1.22677	1.17847	1.04301	1.14865
day22	1.22394	1.10395	1.22505	1.30415	1.29368	1.18136	1.0601	1.15568
day25	1.23998	1.14286	1.26635	1.34185	1.37546	1.20592	1.05699	1.17297
day27	1.28274	1.18541	1.3214	1.34696	1.33829	1.1922	1.09637	1.21081
Fig3d (lower)
	No transfer	transfer
#1	4	2
#2	3	2
#3	3	1

## Sheet: Fig4
FIg4a
	FOXP3+
mLN	WT	KO
#1	1	0.351754
#2	1	0.360248
#3	1	0.884337
#4	1	0.459459
	FOXP3+		RORgt+FOXP3+
LI-LP	WT	KO	WT	KO
#1	1	0.508982	1	0.74105
#2	1	0.494135	1	0.705951
#3	1	0.755548	1	0.816747
#4	1	0.856899	1	0.424956
#5	1	0.261953
Fig4b
	CD86		CD80
LILP	CD103+CD11b-	CD103-CD11b+	CD103+CD11b-	CD103-CD11b+
WT1	4885	2463	4412	5484
WT2	5662	2955.6	3940	5965
WT3	4927	2693	3761	4858
KO1	6688	6163	6688	11172
KO2	9471	7455	5389	13546
KO3	7012	6174	4264	10058
	CD86		CD80
mLN	CD103+CD11b+	CD103+CD11b-	CD103+CD11b+	CD103+CD11b-
WT1	18583	21296	5624	6122
WT2	13515	17791	3067	2423
WT3	12993	12908	3247	2706
KO1	46025	41673	12861	12928
KO2	51095	35176	15637	8807
KO3	29045	25995	8830	7328
Fig4c
%	WT		KO
	RORgt-	RORgt+	RORgt-	RORgt+
#1	11.1	17	1.1	5.6
#2	7.7	23.4	1.4	7.9
#3	7.5	20.2	4.4	8.6
Fig4d
% suppression	1:1	2:1	4:1	8:1
WT1	41.6289	12.1664	23.0538	-6.02092
WT2	27.9019	19.0368	-2.12859	0.614046
WT3	42.5431	17.901	-1.04816	9.21595
WT4	42.1276	17.5131	-1.29749	13.6208
KO1	-8.91592	-6.82432	2.62254	8.68959
KO2	-9.51155	-10.4119	3.88305	-0.951196
KO3	-8.27875	-2.79347	4.96348	-1.74074
KO4	-7.25372	-5.34219	-1.60223	4.43712

## Sheet: Fig5
Fig5a
		0.05		0.5
		WT	KO	WT	KO
Anti-CD3/CD28 only	#1	1	0.764622	1	0.706956
	#2	1	1.17813	1	1.26203
	#3	1	1.0469	1	1.18853
Polarizing condition	#1	3.49643	2.95649	2.5764	2.67617
	#2	3.75401	3.63431	2.56986	2.30029
	#3	4.79925	3.88743	2.74752	3.28335
Fig5b (upper)
		0.05		0.5
		WT	KO	WT	KO
Anti-CD3/CD28 only	#1	1	0.953683	1	1.04645
	#2	1	0.843497	1	0.849976
	#3	1	0.724818	1	0.775347
	#4	1	0.754982	1	0.750596
Polarizing condition	#1	10.3877	6.08833	1.99243	4.56641
	#2	11.0799	3.66109	3.89576	3.15149
	#3	10.2315	4.59496	0.913995	0.815425
	#4	10.986	1.66384	1.35544	0.445989
Fig5b (lower)
		PMA+ionomycin
		WT	KO
PMA+ionomycin only	#1	1	1.25112
	#2	1	0.923474
	#3	1	1.22796
Polarizing condition	#1	3.54613	3.21615
	#2	2.99354	2.55828
	#3	3.16597	2.77301
FIg5c
	None		anti-CD3		PMA/iono
CD80	WT	KO	WT	KO	WT	KO
#1	1220.21	1471.56	17518.3	2519.07	16027.7	18068.6
#2	843.35	1097.8	11469.9	1924.97	7157.7	10177.8
#3	671.25	751.44	16058	1444.61	8304.55	10913.5
	None		anti-CD3		PMA/iono
CTLA4	WT	KO	WT	KO	WT	KO
#1	134.89	130.67	462.78	214.01	366.78	347.61
#2	231.4	243.02	529.37	316.34	569.26	616.01
#3	128.3	133.16	507.83	251.74	352.25	362.93

## Sheet: FIg6
Fig6a
CD3 0.005	WT1	WT2	WT3	KO1	KO2	KO3
24h	141321	144647	142976	9413	14271	10333
48h	86768	80155	88248	13561	8798	10146
CD3 0.5	WT1	WT2	WT3	KO1	KO2	KO3
24h	65031	63561	60941	41384	36242	38090
48h	26597	25638	25331	73956	70578	89159
Fig6b
24h
anti-CD3 (ug/ml)	WT1	WT2	WT3	KO1	KO2	KO3
0.5	65031	63561	60941	41384	36242	38090
0.1	73022	68420	62654	59100	51291	51524
0.05	105724	97374	97782	85996	70039	71535
0.01	136189	137510	126602	94202	88317	82262
0.005	141321	144647	142976	9413	14271	10333
0.001	385	308	470	686	1698	1565
48h
anti-CD3 (ug/ml)	WT1	WT2	WT3	KO1	KO2	KO3
0.5	26597	25638	25331	73956	70578	89159
0.1	53591	42294	47814	97587	106612	105719
0.05	70644	70574	60730	127312	117672	140400
0.01	165848	167345	167978	158386	121102	142201
0.005	86768	80155	88248	13561	8798	10146
0.001	1675	1153	879	966	1224	1361
Fig6c
anti-CD3 (ug/ml)	WT1	WT2	WT3	KO1	KO2	KO3
0.5	52.17	48.87	53.46	18.56	19.72	18.64
0.1	42.18	43.99	43.76	15.78	16.83	14.18
0.05	31.66	30.45	35.84	13.9	11.78	12.89
0.01	13.9	15.98	15.25	11.93	10.85	11.91
0.005	24.39	17.27	23.96	37	27	33.65
0.001	63.02	64.69	61.9	67.73	73.06	72.45
Fig6e
min	WT1	WT2	WT3	KO1	KO2	KO3
0	0	0	0	0	0	0
10	100	100	100	27.7613	27.5663	42.8835
30	39.8582	54.902	50	10.8164	10.2653	6.1
120	27.4182	1.84544	18.5767	11.7311	6.80507	17.8373

## Sheet: Fig7
Fig7a
WT				KO
None		CD3		None		CD3
total	foci >5	total	foci >5	total	foci >5	total	foci >5
21	0	13	12	15	0	12	0
17	0	10	9	17	0	14	2
21	0	12	9	14	0	10	0
15	0	15	12	15	0	15	4
		41	36			23	0
		25	20			28	1

## Sheet: supplementary
FigS1a
Antibiotics	(-)						(+)
	IL-17A		IL-17F		IFNg		IL-17A		IL-17F		IFNg
(-)	wt	ko	wt	ko	wt	ko	wt	ko	wt	ko	wt	ko
#1	5.46	14.14	4.16	7.61	24.91	21.36	0.76	3.55	1.43	0.32	0.05	0.29
#2	2.43	18.89	1.3	5.6	23.8	26.8	0.8	0.69	1.12	0.59	0.56	0.24
#3	4.05	26.73	5.18	8.67	6.44	19.79	0.24	0.47	0.14	3.9	0	0.97
#4	10.93	36.79	7.66		21.9	22.66	0.17	3.53	0.84
#5	10.49	19.6			23	23.65	0.8		0.8
#6					9.63	21.06
FigS1b
weeks	WT1	WT2	WT3	WT4	KO1	KO2	KO3	KO4	KO5
3	8.01	7.98	7.5	7.6	7.08	7.27	7.4	7.3	7.8
3.5	10.52	10.16	9.6	9.5	9.39	9.33	9.4	9.8	9.5
4	12.71	13.79	11.8	12.1	12.04	11.86	12.1	11.9	12.4
4.5	15.1	17.43	15.4	15.8	15.32	14.47	14.9	15.1	15.4
5	16.74	20.04	17.5	17.2	17.62	16.9	16.5	16.2	17.5
5.5	18.18	21	18.2	18.1	19.4	18.21	16.9	17.1	18.2
6	19.5	22.06	18.8	18.8	20.82	18.44	17.2	17.6	19.3
6.5	19.3	22.92	19.1	19.4	22.4	19.06	17.1	18.1	19.9
7	20.02	24.34	18.8	19.2	22.85	19.98	17.4	18.2	20.2
7.5	20.47	24.71	19.9	20.2	23.82	20.3	18.1	19.3	20.7
8	21.31	25.81	20.5	20.55	24.21	21.14	18.5	19.6	20.9
8.5	20.83	26.02	21.1	20.9	24.55	20.48	18.9	19.9	21.1
FigS1c
	WT	IL-17AKO	Rap1KO	DKO
#1	0.236034	0.138217	0.461476	0.367326
#2	0.3015	0.259581	0.395749	0.346598
#3	0.229017	0.178314	0.508069	0.29828
#4		0.202115	0.454385	0.374439
#5		0.271076	0.464688	0.333006
#6		0.233847	0.441009	0.275226
#7		0.255036	0.512132	0.264151
#8		0.206975	0.470543	0.330414
#9		0.257765	0.546922	0.304186
#10			0.497584	0.2752
#11			0.586424	0.209352
#12			0.372303	0.294799
FigS2a(Left)
Treg	2w		4w		8w		11w
10^3 cells	WT	KO	WT	KO	WT	KO	WT	KO
#1	0.0256802	0	34.7355	3.84843	59.9562	63.4708	158.364	72.4511
#2	0.304496	0.0188611	35.2772	7.94127	93.3228	59.467	139.843	59.6558
#3	0.281834	0.0176028	23.2407	4.41765	52.7002	22.8579	108.722	91.3657
FigS2a(Right)
Th17	2w		4w		8w		11w
10^3 cells	WT	KO	WT	KO	WT	KO	WT	KO
#1	0.0513604	0.0536099	20.8992	31.7495	21.3757	127.552	16.0974	295.143
#2	0.334496	0.0300599	15.5861	32.9683	21.1297	192.191	23.1693	264.19
#3	0.161834	0.0790328	12.2926	17.0944	11.324	74.976	29.2219	346.175
FigS2b
2w	WT			KO
	Foxp3(%)	Foxp3(MFI)	Helios(MFI)	Foxp3(%)	Foxp3(MFI)	Helios(MFI)
#1	1.1	1232	9715	1.22	996	3319
#2	1.15	1221	8912	0.81	982	2606
#3	0.71	1021	5491	0.99	921	2643
7w	WT			KO
	Foxp3(%)	Foxp3(MFI)	Helios(MFI)	Foxp3(%)	Foxp3(MFI)	Helios(MFI)
#1	4.9	1152	2998	3.4	908	1672
#2	2.24	721	9165	2.48	664	3525
#3	2.51	544	6007	2.5	519	3105
#4	1.5	835	7082	1.9	694	3611
FigS2c
%	Foxp3+Helios+		Foxp3+Helios-
	WT	KO	WT	KO
#1	6	2.7	5.3	1.2
#2	5.47	2.13	5.7	1
#3	4.6	1.3	5.5	1
#4	6.1		4.3
		0.00119532		0.00010304
FigS2d
%	4wks				7wks
	WT		KO		WT		KO
	Naïve	Effector	Naïve	Effector	Naïve	Effector	Naïve	Effector
#1	3.64	29	6.8	22	9.8	15	12.3	25.5
#2	5	27	6.6	12	6.4	17.5	8	18
#3	12	11	12	17	5.3	38	10.7	23
FigS3b
cpm	WT	KO
#1	122024	114586
#2	122544	109078
#3	115205	123362
#4	113812
FigS4a
		0.05		0.5
		WT	KO	WT	KO
Anti-CD3/CD28 only	#1	1	0.99	1	0.98
	#2	1	0.93196	1	0.901476
	#3	1	0.687041	1	0.786467
Polarizing condition	#1	4.60282	1.34568	5.35445	1.05742
	#2	5.00936	2.04479	5.39315	1.61938
	#3	2.7005	1.04799	3.23818	1.65971
FigS4b
Dead cell %		0.5		0.05
		WT	KO	WT	KO
Th17	#1	4.54	9.9	3.34	5.53
	#2	1.17	3.93	1.21	6.2
	#3	0.91	1.73	1.51	5.89
Treg	#1	30.75	1.61	3.69	16.08
	#2	34.66	13.38	4.86	9.75
	#3	34.59	3.15	2.49	10.74
	#4	31.23	3.65	3.52	3.33
proliferation (cpm)		0.5		0.05
		WT	KO	WT	KO
Th17	#1	14728	9455	18716	9693
	#2	9682	9147	15632	11711
	#3	9091	9709	13655	11053
	#4	7286	11173	10869	13237
Treg	#1	7792	11367	17853	15074
	#2	6120	12110	17414	17370
	#3	7195	14086	14056	20032
	#4	6192	16437	14193
FigS4c
T-bet		0.5		0.05
		WT	KO	WT	KO
Anti-CD3/CD28 only	#1	1	1.14227	1	1.05579
	#2	1	0.705214	1	0.719488
	#3	1	1.3215	1	1.40098
Polarizing condition	#1	12.7327	4.27406	4.49272	3.35387
	#2	11.7793	2.92172	4.12808	2.93521
	#3	9.34511	7.53458	4.47012	4.35765
IFNg (pg/ml)		0.5		0.05
		WT	KO	WT	KO
Polarizing condition	#1	42353.6	36118.8	44569.6	29055.1
	#2	41290.3	35623.2	46006.8	29204.5
	#3	42145.4	35561.4	46915.9	29786.1
FigS4d
GATA-3		0.5		0.05
		WT	KO	WT	KO
Anti-CD3/CD28 only	#1	1	0.844865	1	1.17962
	#2	1	0.984132	1	1.27004
	#3	1	1.00015	1	1.18537
Polarizing condition	#1	3.7585	2.38521	3.46541	2.8902
	#2	5.56647	3.45943	4.75848	3.20856
	#3	4.91857	3.1612	4.0474	2.78308
IL-4 (pg/ml)		0.5		0.05
		WT	KO	WT	KO
Polarizing condition	#1	7611.41	7097.55	7789.7	5023.39
	#2	7592.71	7246.85	8101.43	5326.55
	#3	7610.61	7489.72	8119.89	5366.98
IL-10 (pg/ml)		0.5		0.05
		WT	KO	WT	KO
Polarizing condition	#1	4109.57	2102.72	2774.52	895.707
	#2	4139.52	2103.36	2793	865.075
	#3	4087.78	2081.47	2811.22	885.746
FigS4e
Dead cell %		0.5		0.05
		WT	KO	WT	KO
Th1	#1	22.54	26.75	8.91	8.71
	#2	11.63	8.18	5.15	3.85
	#3	18.82	25.5	9.98	10.04
Th2	#1	26.75	8.04	1.5	11.12
	#2	2.29	2.39	1.73	3.16
	#3	12.61	8.96	4.41	4.1
proliferation (cpm)		0.5		0.05
		WT	KO	WT	KO
Th1	#1	2473	2295	4775	8589
	#2	1703	2376	4977	8204
	#3	1616	2562	3569	8673
	#4	1385	2061	4142	9747
Th2	#1	3651	5559	9718	13183
	#2	3991	5952	8867	15900
	#3	3376	5849	7371	16501
	#4	3111		7190	17651
FigS5d
	WT		Rap1KD		RIAMKO
	total	actin foci+	total	actin foci+	total	actin foci+
#1	32	16	30	14	30	11
#2	32	12	26	8	30	20
#3	31	10	33	13	22	16
#4	25	22	36	6	31	14
#5	31	25	39	12	28	16
#6	36	20	34	9	28	11
#7	37	20	31	6	22	10
#8	30	20	25	5	38	13
#9	39	20	29	4	34	14
#10	22	12	29	9	20	10
